# Supplementary material for: 1-Methyl-3-trifluoro­methyl-1H-pyrazol-5-ol
Source: Acta Crystallogr Sect E Struct Rep Online. 2009 Sep 9;65(Pt 10):o2377. doi: 10.1107/S1600536809035624 (PMC2970220; doi:10.1107/S1600536809035624)
Supplement: Supplementary file 2 [file e-65-o2377-Isup2.hkl]

# 
# h,k,l, Fc-squared, Fo-squared, sigma(Fo-squared) and status flag 
# 
data_I
_shelx_title ' X in P2(1)/c' 
_shelx_refln_list_code          4 
_shelx_F_calc_maximum      100.85 
_exptl_crystal_F_000       336.00 
_reflns_d_resolution_high  0.8312 
 
loop_ 
 _symmetry_equiv_pos_as_xyz 
 'x, y, z' 
 '-x, y+1/2, -z+1/2' 
 '-x, -y, -z' 
 'x, -y-1/2, z-1/2' 
 
_cell_length_a     7.5500 
_cell_length_b     8.3530 
_cell_length_c    11.3710 
_cell_angle_alpha  90.000 
_cell_angle_beta  104.720 
_cell_angle_gamma  90.000 
 
_shelx_F_squared_multiplier     1.000 
 
loop_ 
 _refln_index_h 
 _refln_index_k 
 _refln_index_l 
 _refln_F_squared_calc 
 _refln_F_squared_meas 
 _refln_F_squared_sigma 
 _refln_observed_status 
   1   0   0     1677.67     1440.68     21.75 o 
   2   0   0      113.71      105.61      1.91 o 
   3   0   0       59.20       64.94      1.92 o 
   4   0   0        6.63        5.55      0.88 o 
   5   0   0       45.78       52.27      2.39 o 
   6   0   0        0.63       -0.65      1.13 o 
   7   0   0       55.52       63.30      3.45 o 
   8   0   0        1.67        2.22      1.47 o 
   1   1   0      259.32      258.57      2.39 o 
   2   1   0      983.07      861.63      5.74 o 
   3   1   0        6.29        4.65      0.72 o 
   4   1   0      547.97      586.11      6.69 o 
   5   1   0        5.70        8.26      1.19 o 
   6   1   0        5.20        5.51      1.28 o 
   7   1   0      102.28      111.09      4.44 o 
   8   1   0       13.02       14.12      2.11 o 
   0   2   0     4878.82     5577.67     59.36 o 
   1   2   0     5705.27     5628.24     64.33 o 
   2   2   0     2972.48     2682.12     48.10 o 
   3   2   0      170.23      148.12      3.11 o 
   4   2   0       14.21       15.35      1.28 o 
   5   2   0        0.35        1.59      0.69 o 
   6   2   0       20.75       19.80      2.08 o 
   7   2   0        8.54        5.94      1.64 o 
   8   2   0        0.85       -1.34      1.34 o 
   1   3   0       36.25       31.20      1.33 o 
   2   3   0       21.61       25.97      1.37 o 
   3   3   0       32.06       27.65      1.57 o 
   4   3   0      196.17      199.77      4.42 o 
   5   3   0       13.56       11.40      1.39 o 
   6   3   0        8.34        7.90      1.60 o 
   7   3   0        0.42        0.44      1.14 o 
   8   3   0        3.71        4.45      1.80 o 
   0   4   0      631.64      570.75      6.16 o 
   1   4   0       37.66       41.93      1.83 o 
   2   4   0      943.42      946.60      8.51 o 
   3   4   0       50.24       48.22      2.26 o 
   4   4   0        3.65        2.72      1.10 o 
   5   4   0       87.34       84.60      3.52 o 
   6   4   0        2.36        4.33      1.49 o 
   7   4   0        6.73        7.25      1.72 o 
   8   4   0        0.11        1.26      1.54 o 
   1   5   0        4.54        7.52      1.23 o 
   2   5   0        6.57        8.08      1.31 o 
   3   5   0        1.34        0.56      0.95 o 
   4   5   0        2.89        3.11      1.26 o 
   5   5   0       73.03       70.58      3.54 o 
   6   5   0        4.25        4.60      1.65 o 
   7   5   0        1.86        2.00      1.52 o 
   0   6   0        2.36        1.75      1.06 o 
   1   6   0        0.06       -0.38      0.90 o 
   2   6   0       32.38       30.65      2.16 o 
   3   6   0      134.18      123.69      4.25 o 
   4   6   0       62.02       61.48      3.42 o 
   5   6   0        3.04       -0.56      1.60 o 
   6   6   0        0.68        1.11      1.18 o 
   7   6   0        0.12       -0.36      1.57 o 
   1   7   0        0.83        1.82      1.13 o 
   2   7   0       17.17       12.37      1.73 o 
   3   7   0       20.42       21.63      2.13 o 
   4   7   0       25.96       26.42      2.54 o 
   5   7   0        0.09       -0.16      1.32 o 
   6   7   0        1.32       -0.52      1.57 o 
   0   8   0        0.09        1.72      1.13 o 
   1   8   0        2.38        4.82      1.31 o 
   2   8   0        1.47        1.67      1.32 o 
   3   8   0       32.29       29.09      2.73 o 
   4   8   0       12.01       17.19      2.19 o 
   5   8   0        3.98        5.82      1.64 o 
   1   9   0        0.49        0.95      1.32 o 
   2   9   0        0.17       -1.60      1.60 o 
   3   9   0        0.67        0.34      1.80 o 
   0  10   0        0.38        1.08      1.32 o 
  -8   1   1        0.77        0.62      1.47 o 
  -7   1   1       17.95       16.18      1.88 o 
  -6   1   1       14.02       14.36      1.77 o 
  -5   1   1       75.70       72.68      2.82 o 
  -4   1   1       86.48       78.65      2.59 o 
  -3   1   1      175.09      175.34      3.11 o 
  -2   1   1     1020.35      998.11      6.08 o 
  -1   1   1      137.82      139.15      1.79 o 
   0   1   1      814.25      795.41     46.13 o 
   1   1   1     3629.39     3699.80     45.38 o 
   2   1   1     2134.30     1932.44     38.57 o 
   3   1   1       32.97       27.77      1.42 o 
   4   1   1      143.29      153.49      3.71 o 
   5   1   1        0.93        1.59      0.88 o 
   6   1   1       38.22       40.65      2.57 o 
   7   1   1        0.28        0.70      1.23 o 
   8   1   1        2.63        1.65      1.55 o 
  -8   2   1        1.46       -0.33      1.60 o 
  -7   2   1        0.01       -0.54      1.32 o 
  -6   2   1       21.43       18.50      1.98 o 
  -5   2   1      147.35      140.23      3.99 o 
  -4   2   1        0.14       -0.21      0.80 o 
  -3   2   1        6.39        5.74      0.92 o 
  -2   2   1      553.93      514.87      4.89 o 
  -1   2   1     3286.53     3272.19     47.12 o 
   0   2   1     3698.73     3524.42     66.31 o 
   1   2   1     2690.45     2446.17     41.66 o 
   2   2   1      224.93      244.16      3.53 o 
   3   2   1       30.26       30.41      1.56 o 
   4   2   1        1.89        2.75      0.85 o 
   5   2   1       53.18       47.66      2.62 o 
   6   2   1       10.53       11.07      1.60 o 
   7   2   1        2.80        3.29      1.34 o 
   8   2   1        0.02        2.37      1.28 o 
  -8   3   1        1.68        2.18      1.54 o 
  -7   3   1       45.88       44.14      3.11 o 
  -6   3   1      151.92      157.59      4.85 o 
  -5   3   1        2.40        3.16      1.21 o 
  -4   3   1       22.53       20.45      1.62 o 
  -3   3   1      514.69      572.15      6.41 o 
  -2   3   1      499.84      466.27      5.28 o 
  -1   3   1      276.16      241.13      3.49 o 
   0   3   1       46.71       49.57      1.52 o 
   1   3   1      747.88      670.72      6.04 o 
   2   3   1       28.88       26.08      1.47 o 
   3   3   1       76.76       87.99      2.74 o 
   4   3   1        4.58        4.68      1.08 o 
   5   3   1        1.82        0.21      1.24 o 
   6   3   1       54.00       62.29      3.21 o 
   7   3   1        2.75        5.23      1.36 o 
   8   3   1        0.01        0.52      1.32 o 
  -8   4   1        0.12        1.06      1.37 o 
  -7   4   1        1.81        2.26      1.46 o 
  -6   4   1        0.07        1.67      1.26 o 
  -5   4   1       22.71       21.61      1.83 o 
  -4   4   1       40.69       38.32      2.28 o 
  -3   4   1      399.11      337.45      5.65 o 
  -2   4   1        6.02        6.22      1.16 o 
  -1   4   1      121.70      152.35      3.28 o 
   0   4   1       90.22      103.29      1.93 o 
   1   4   1      630.93      632.74      6.64 o 
   2   4   1     1111.15     1042.23      9.10 o 
   3   4   1       48.88       49.06      2.34 o 
   4   4   1       25.86       21.80      1.88 o 
   5   4   1        6.32        5.41      1.37 o 
   6   4   1        0.30        1.77      1.06 o 
   7   4   1        0.03       -0.47      1.26 o 
  -7   5   1        8.02        8.64      2.00 o 
  -6   5   1        6.26        9.00      1.52 o 
  -5   5   1       79.62       80.69      3.72 o 
  -4   5   1       44.25       45.70      2.67 o 
  -3   5   1       57.88       57.17      2.72 o 
  -2   5   1      171.20      150.69      4.01 o 
  -1   5   1       96.52      102.81      3.20 o 
   0   5   1       65.30       55.91      1.62 o 
   1   5   1        5.05        5.89      1.05 o 
   2   5   1        8.17        7.62      1.26 o 
   3   5   1       51.23       55.16      2.69 o 
   4   5   1       39.58       35.35      2.54 o 
   5   5   1        0.01        0.00      1.13 o 
   6   5   1        0.05        1.93      1.16 o 
   7   5   1        6.77        8.90      1.86 o 
  -7   6   1        0.02        1.06      1.44 o 
  -6   6   1        0.09        0.46      1.29 o 
  -5   6   1        0.49        1.37      1.24 o 
  -4   6   1        9.98       11.24      1.77 o 
  -3   6   1      113.49      106.80      4.02 o 
  -2   6   1       27.98       23.61      2.03 o 
  -1   6   1        1.10        2.27      1.01 o 
   0   6   1       37.37       31.89      1.50 o 
   1   6   1        7.21        4.22      1.18 o 
   2   6   1      154.61      144.62      4.45 o 
   3   6   1       24.69       25.64      2.11 o 
   4   6   1        4.99        5.54      1.49 o 
   5   6   1        1.43        1.14      1.46 o 
   6   6   1        4.01        4.22      1.80 o 
  -6   7   1        0.00       -0.87      1.21 o 
  -5   7   1        0.97       -0.46      1.28 o 
  -4   7   1        0.91        2.08      1.37 o 
  -3   7   1        1.98        0.51      1.34 o 
  -2   7   1        6.62       13.13      1.73 o 
  -1   7   1        3.96        1.36      1.14 o 
   0   7   1        4.90        3.47      1.17 o 
   1   7   1        1.63        1.95      1.31 o 
   2   7   1        0.00        0.96      0.95 o 
   3   7   1        0.37       -0.26      1.14 o 
   4   7   1        2.55        2.88      1.24 o 
   5   7   1        1.57        2.71      1.23 o 
   6   7   1        0.74       -0.36      1.64 o 
  -5   8   1        0.33        1.73      1.57 o 
  -4   8   1        5.60        9.70      1.65 o 
  -3   8   1        0.02        2.21      1.32 o 
  -2   8   1        3.03        4.73      1.31 o 
  -1   8   1        1.60        3.35      1.28 o 
   0   8   1        4.90        3.33      1.02 o 
   1   8   1        0.31       -1.41      1.41 o 
   2   8   1        0.30        0.70      1.14 o 
   3   8   1       12.73       13.74      2.19 o 
   4   8   1        4.35        4.91      1.70 o 
   5   8   1        1.55       -1.83      1.83 o 
  -4   9   1        0.11        0.54      1.44 o 
  -3   9   1        3.94        6.97      1.65 o 
  -2   9   1        0.09       -1.65      1.65 o 
  -1   9   1        0.78        0.95      1.34 o 
   0   9   1        3.29        4.46      1.10 o 
   1   9   1        3.50        0.64      1.90 o 
   2   9   1        1.82        3.94      1.28 o 
   3   9   1        0.78       -1.57      1.57 o 
   0  10   1        0.28       -0.67      1.18 o 
  -9   0   2        1.01       -0.36      1.64 o 
  -8   0   2        2.45        0.92      1.34 o 
  -7   0   2       17.67       17.06      1.98 o 
  -6   0   2        9.49       11.07      1.52 o 
  -5   0   2      571.93      553.96      7.33 o 
  -4   0   2       59.69       73.92      2.41 o 
  -3   0   2      885.39      905.85      6.92 o 
  -2   0   2      756.97      774.37      5.29 o 
  -1   0   2    10170.80    10630.58     83.56 o 
   0   0   2      294.45      323.08      3.78 o 
   1   0   2      238.70      229.54      2.67 o 
   2   0   2     1019.00      900.38      6.58 o 
   3   0   2      924.24      997.50      8.18 o 
   4   0   2        9.81       11.34      1.19 o 
   5   0   2       14.19       17.06      1.59 o 
   6   0   2        0.01        0.11      0.98 o 
   7   0   2       45.20       50.05      3.24 o 
   8   0   2        0.22        0.52      1.08 o 
  -8   1   2       45.28       46.23      3.44 o 
  -7   1   2       14.16       10.42      1.68 o 
  -6   1   2        7.69        6.67      1.23 o 
  -5   1   2      297.35      311.56      5.63 o 
  -4   1   2      263.49      314.81      5.01 o 
  -3   1   2       33.66       31.29      1.38 o 
  -2   1   2     1065.41     1075.10      6.54 o 
  -1   1   2      822.15      872.80      5.02 o 
   0   1   2      129.22      138.88      5.10 o 
   1   1   2     1636.33     1546.36     31.32 o 
   2   1   2     2374.72     2241.15     45.03 o 
   3   1   2       25.05       25.71      1.41 o 
   4   1   2        5.20        4.84      0.80 o 
   5   1   2      131.72      133.77      4.17 o 
   6   1   2        3.59        2.89      1.18 o 
   7   1   2        1.88        3.35      1.42 o 
   8   1   2        0.09       -1.59      1.59 o 
  -8   2   2        0.37        0.00      1.39 o 
  -7   2   2       20.27       20.84      2.08 o 
  -6   2   2       34.57       33.50      2.37 o 
  -5   2   2       31.55       32.08      1.95 o 
  -4   2   2      221.15      212.57      4.29 o 
  -3   2   2      412.27      443.64      5.32 o 
  -2   2   2       60.33       53.88      1.69 o 
  -1   2   2      693.46      770.32      5.46 o 
   0   2   2      414.29      415.45     16.91 o 
   1   2   2     1558.21     1377.97     33.31 o 
   2   2   2      941.31      839.44      7.12 o 
   3   2   2        2.16        2.96      0.88 o 
   4   2   2        5.16        3.70      1.08 o 
   5   2   2      130.93      133.01      4.12 o 
   6   2   2        0.16        0.38      0.95 o 
   7   2   2       19.52       21.38      2.19 o 
   8   2   2        1.62        5.12      1.55 o 
  -8   3   2        5.83        7.25      1.59 o 
  -7   3   2        0.66        2.37      1.18 o 
  -6   3   2        5.29        4.11      1.28 o 
  -5   3   2       36.69       42.80      2.29 o 
  -4   3   2       32.65       29.48      1.83 o 
  -3   3   2      334.81      335.44      5.12 o 
  -2   3   2       13.30       17.33      1.23 o 
  -1   3   2      832.88      823.80      6.66 o 
   0   3   2        0.00       -0.28      0.41 o 
   1   3   2      220.04      201.60      3.53 o 
   2   3   2       73.25       74.15      2.43 o 
   3   3   2      292.11      276.89      5.08 o 
   4   3   2       57.83       57.90      2.67 o 
   5   3   2        3.44        5.09      1.29 o 
   6   3   2        9.76        8.19      1.86 o 
   7   3   2        0.08        0.93      1.32 o 
  -8   4   2        2.69        3.12      1.70 o 
  -7   4   2        0.31        0.29      1.47 o 
  -6   4   2       33.07       28.19      2.49 o 
  -5   4   2       46.43       54.97      2.83 o 
  -4   4   2       61.38       58.87      2.72 o 
  -3   4   2      475.96      466.33      6.44 o 
  -2   4   2       96.84       97.03      2.87 o 
  -1   4   2      183.13      190.44      3.75 o 
   0   4   2        6.61        6.00      0.84 o 
   1   4   2       54.49       46.39      2.03 o 
   2   4   2      192.04      158.14      3.85 o 
   3   4   2       30.86       29.69      2.00 o 
   4   4   2        0.52       -0.21      1.05 o 
   5   4   2       56.99       55.52      3.00 o 
   6   4   2        0.82        1.13      1.31 o 
   7   4   2        4.08        4.46      1.83 o 
  -7   5   2        0.56        1.13      1.44 o 
  -6   5   2       18.99       17.00      2.11 o 
  -5   5   2        9.11        6.15      1.60 o 
  -4   5   2        0.01        0.00      0.90 o 
  -3   5   2        0.97        0.38      0.90 o 
  -2   5   2       35.22       46.73      2.32 o 
  -1   5   2      121.15      104.05      3.20 o 
   0   5   2        7.16        6.36      0.80 o 
   1   5   2       64.49       52.50      2.39 o 
   2   5   2        4.20        3.86      0.98 o 
   3   5   2       22.90       22.73      1.91 o 
   4   5   2       16.36       14.43      1.77 o 
   5   5   2        1.55        0.54      1.29 o 
   6   5   2        1.05        2.16      1.10 o 
   7   5   2        0.92        1.06      1.68 o 
  -7   6   2        0.70        1.41      1.37 o 
  -6   6   2        0.00        0.46      1.54 o 
  -5   6   2        0.87        3.40      1.26 o 
  -4   6   2       45.66       35.31      2.82 o 
  -3   6   2       15.13       13.64      1.85 o 
  -2   6   2       19.10       18.55      1.78 o 
  -1   6   2       12.14        9.34      1.34 o 
   0   6   2       12.08       13.18      1.05 o 
   1   6   2        9.31       12.10      1.34 o 
   2   6   2        6.26        5.95      1.23 o 
   3   6   2        4.74        3.97      1.42 o 
   4   6   2        0.03       -1.23      1.23 o 
   5   6   2        4.52        2.52      1.65 o 
   6   6   2        1.62        1.52      1.67 o 
  -6   7   2        1.45       -0.51      1.70 o 
  -5   7   2        8.33        8.13      1.80 o 
  -4   7   2       29.15       30.25      2.60 o 
  -3   7   2        9.55       11.07      1.67 o 
  -2   7   2        4.71        5.25      1.36 o 
  -1   7   2       15.09       16.36      1.85 o 
   0   7   2       14.58       17.79      2.10 o 
   1   7   2       10.18        8.26      1.44 o 
   2   7   2        3.24        2.24      1.37 o 
   3   7   2        8.54        8.23      1.62 o 
   4   7   2        0.02        0.00      1.31 o 
   5   7   2        1.26        0.00      1.46 o 
  -5   8   2        0.66        2.08      1.28 o 
  -4   8   2       14.64       14.77      2.11 o 
  -3   8   2        6.66       10.50      1.65 o 
  -2   8   2        0.64       -0.15      1.41 o 
  -1   8   2        1.06       -0.41      1.31 o 
   0   8   2        0.95        0.05      0.95 o 
   1   8   2        3.91        4.99      1.36 o 
   2   8   2        0.74        0.57      1.21 o 
   3   8   2        1.41        2.01      1.52 o 
   4   8   2        1.38       -0.16      1.36 o 
  -4   9   2        1.38        2.89      1.64 o 
  -3   9   2        0.77        0.34      1.64 o 
  -2   9   2        0.09        1.96      1.37 o 
  -1   9   2        4.70        1.75      1.90 o 
   0   9   2        0.32        1.10      1.07 o 
   1   9   2        0.01       -1.62      1.65 o 
   2   9   2        0.16        1.68      1.52 o 
   3   9   2        0.42       -1.67      1.67 o 
  -9   1   3        0.88        2.00      1.52 o 
  -8   1   3        1.27        2.91      1.19 o 
  -7   1   3        2.66        1.54      1.10 o 
  -6   1   3       39.69       39.61      2.44 o 
  -5   1   3        0.26       -1.00      1.00 o 
  -4   1   3      368.20      378.07      5.39 o 
  -3   1   3      361.82      325.04      4.42 o 
  -2   1   3       38.27       40.86      1.36 o 
  -1   1   3      152.27      158.26      2.42 o 
   0   1   3     1455.58     1558.69     73.78 o 
   1   1   3      468.54      477.90      4.69 o 
   2   1   3      214.07      232.80      3.74 o 
   3   1   3      836.45      821.12      8.05 o 
   4   1   3        5.88        3.47      0.92 o 
   5   1   3       41.01       45.06      2.57 o 
   6   1   3        0.16        0.13      1.10 o 
   7   1   3        0.00        0.62      1.49 o 
   8   1   3        0.37       -1.93      1.93 o 
  -8   2   3       10.78       14.93      2.00 o 
  -7   2   3        3.07        3.58      1.28 o 
  -6   2   3        0.06       -0.88      1.00 o 
  -5   2   3        4.36        3.37      1.03 o 
  -4   2   3      142.65      129.84      3.41 o 
  -3   2   3       61.56       62.20      2.08 o 
  -2   2   3       77.52       60.67      1.85 o 
  -1   2   3      173.59      195.53      2.98 o 
   0   2   3      115.81      133.64      8.07 o 
   1   2   3        0.27        1.19      0.51 o 
   2   2   3      326.35      343.44      4.92 o 
   3   2   3        9.83       11.42      1.18 o 
   4   2   3       28.82       26.45      1.88 o 
   5   2   3       25.05       21.94      2.19 o 
   6   2   3        9.54        8.10      1.60 o 
   7   2   3       13.59       17.96      2.22 o 
  -8   3   3        0.04        1.47      1.18 o 
  -7   3   3       19.70       16.98      2.14 o 
  -6   3   3        3.13        2.70      1.21 o 
  -5   3   3       15.15       21.79      1.64 o 
  -4   3   3        0.64       -0.82      0.88 o 
  -3   3   3      204.56      248.72      4.44 o 
  -2   3   3      120.15      122.21      3.02 o 
  -1   3   3      105.26      120.51      2.71 o 
   0   3   3       24.81       17.60      1.38 o 
   1   3   3       11.07       11.40      1.16 o 
   2   3   3      277.32      290.94      4.86 o 
   3   3   3       17.55       22.30      1.62 o 
   4   3   3       62.20       66.60      2.95 o 
   5   3   3       32.86       25.00      2.14 o 
   6   3   3       12.99       14.95      2.01 o 
   7   3   3        1.43        1.64      1.31 o 
  -8   4   3        1.12        0.69      1.57 o 
  -7   4   3        3.61        5.79      1.68 o 
  -6   4   3        0.56        0.38      1.23 o 
  -5   4   3       28.43       29.94      2.09 o 
  -4   4   3        9.59       11.30      1.39 o 
  -3   4   3      111.71      117.60      3.49 o 
  -2   4   3      187.25      190.48      4.09 o 
  -1   4   3       46.95       47.54      2.06 o 
   0   4   3       16.48       18.47      0.99 o 
   1   4   3       27.86       27.36      1.65 o 
   2   4   3        2.00        3.50      0.90 o 
   3   4   3       79.26       71.12      3.03 o 
   4   4   3       73.98       69.26      3.21 o 
   5   4   3        0.01        0.00      1.00 o 
   6   4   3        0.59       -0.75      1.28 o 
   7   4   3        1.76       -0.18      1.68 o 
  -7   5   3        1.39        2.89      1.47 o 
  -6   5   3       18.83       15.49      2.14 o 
  -5   5   3        2.65        1.70      1.28 o 
  -4   5   3        1.29        1.60      1.10 o 
  -3   5   3        9.67       10.17      1.44 o 
  -2   5   3      110.13       99.99      3.34 o 
  -1   5   3       35.18       27.32      1.90 o 
   0   5   3        1.03       -0.65      0.79 o 
   1   5   3        0.19       -0.26      0.82 o 
   2   5   3       41.02       39.78      2.29 o 
   3   5   3        0.82        0.21      1.00 o 
   4   5   3        4.60        5.36      1.31 o 
   5   5   3        1.53        0.28      1.26 o 
   6   5   3        6.03        9.03      1.78 o 
  -7   6   3        0.52       -0.34      1.47 o 
  -6   6   3        0.19       -1.42      1.42 o 
  -5   6   3       19.98       21.87      2.31 o 
  -4   6   3        1.61        0.98      1.21 o 
  -3   6   3        8.68        8.13      1.42 o 
  -2   6   3       23.11       24.17      1.93 o 
  -1   6   3        6.35       10.39      1.34 o 
   0   6   3       23.49       23.83      1.62 o 
   1   6   3       20.79       23.33      2.08 o 
   2   6   3       67.16       65.42      3.21 o 
   3   6   3        9.76        7.85      1.46 o 
   4   6   3       24.57       21.01      2.32 o 
   5   6   3        3.49        6.04      1.44 o 
   6   6   3        0.27        1.41      1.31 o 
  -6   7   3        0.70        0.69      1.44 o 
  -5   7   3        1.68        3.86      1.32 o 
  -4   7   3        4.14        2.39      1.46 o 
  -3   7   3        0.00       -0.77      1.19 o 
  -2   7   3        4.00        3.79      1.44 o 
  -1   7   3        7.45        6.64      1.34 o 
   0   7   3        0.22        0.62      0.73 o 
   1   7   3        1.81        0.87      1.13 o 
   2   7   3        6.05        6.10      1.59 o 
   3   7   3        8.25        9.00      1.57 o 
   4   7   3        1.07        1.08      1.32 o 
   5   7   3        0.46        3.96      1.18 o 
  -5   8   3        0.62        2.09      1.54 o 
  -4   8   3        0.05        0.80      1.46 o 
  -3   8   3        5.99        5.99      1.75 o 
  -2   8   3        0.08       -1.14      1.34 o 
  -1   8   3        3.54        4.60      1.47 o 
   0   8   3        4.42        4.98      1.19 o 
   1   8   3        0.48        1.00      1.32 o 
   2   8   3        3.77        4.06      1.59 o 
   3   8   3        5.19        6.75      1.80 o 
   4   8   3        1.44        1.23      1.55 o 
  -3   9   3        0.06       -1.64      1.64 o 
  -2   9   3        0.28       -1.80      1.80 o 
  -1   9   3        0.27        0.49      1.34 o 
   0   9   3        5.39        7.31      1.14 o 
   1   9   3        0.31        0.16      1.36 o 
   2   9   3        3.22        3.47      1.60 o 
  -9   0   4        1.57        0.90      1.70 o 
  -8   0   4        9.14        8.70      1.88 o 
  -7   0   4        0.28       -0.38      1.19 o 
  -6   0   4       10.03        5.02      1.37 o 
  -5   0   4      180.90      185.66      4.45 o 
  -4   0   4        6.84        9.78      1.15 o 
  -3   0   4      311.30      367.43      4.86 o 
  -2   0   4     1405.80     1627.90      9.24 o 
  -1   0   4      296.48      310.30      3.76 o 
   0   0   4      167.24      170.45      1.99 o 
   1   0   4      547.27      572.50      5.66 o 
   2   0   4     1299.45     1363.37      9.80 o 
   3   0   4      132.34      150.53      3.73 o 
   4   0   4      147.38      135.15      4.00 o 
   5   0   4      196.54      193.33      5.25 o 
   6   0   4      285.18      297.89      7.21 o 
   7   0   4        5.20        1.95      1.59 o 
  -9   1   4        0.81       -0.18      1.59 o 
  -8   1   4       15.63       15.23      1.95 o 
  -7   1   4       14.07       11.27      1.86 o 
  -6   1   4        1.02        2.93      1.01 o 
  -5   1   4       60.00       64.21      2.77 o 
  -4   1   4      134.93      166.03      3.79 o 
  -3   1   4      444.99      452.13      5.42 o 
  -2   1   4      738.97      820.48      6.62 o 
  -1   1   4     2996.70     3235.18     53.35 o 
   0   1   4      165.21      162.42      6.80 o 
   1   1   4       11.37       14.36      1.03 o 
   2   1   4      391.58      436.59      5.54 o 
   3   1   4       67.51       80.62      2.74 o 
   4   1   4       24.77       28.14      1.95 o 
   5   1   4        3.43        2.08      1.19 o 
   6   1   4       51.40       57.65      3.44 o 
   7   1   4        2.74        4.07      1.60 o 
  -8   2   4        0.14        0.64      1.42 o 
  -7   2   4        0.11       -0.13      1.31 o 
  -6   2   4        0.56        0.11      0.96 o 
  -5   2   4        1.85        3.94      0.95 o 
  -4   2   4      108.59      113.09      3.25 o 
  -3   2   4      812.97      819.13      7.79 o 
  -2   2   4      348.85      320.79      4.45 o 
  -1   2   4      203.57      236.19      3.61 o 
   0   2   4       17.68       14.05      1.60 o 
   1   2   4       73.72       61.31      2.11 o 
   2   2   4      142.62      147.24      3.50 o 
   3   2   4        0.44       -0.59      0.79 o 
   4   2   4      849.79      871.11      9.95 o 
   5   2   4       25.91       21.07      2.09 o 
   6   2   4       84.49       78.02      3.85 o 
   7   2   4       12.68       13.20      1.93 o 
  -8   3   4        0.65        4.43      1.49 o 
  -7   3   4        2.59        3.65      1.39 o 
  -6   3   4        2.21        1.08      1.14 o 
  -5   3   4        0.00       -1.00      1.00 o 
  -4   3   4       99.79       96.36      3.33 o 
  -3   3   4      352.37      361.28      5.60 o 
  -2   3   4        0.56        1.37      0.87 o 
  -1   3   4      361.84      380.98      5.04 o 
   0   3   4        4.72        3.35      0.53 o 
   1   3   4       24.58       27.89      1.67 o 
   2   3   4      180.77      185.64      4.21 o 
   3   3   4       31.49       23.39      1.87 o 
   4   3   4        0.05        0.33      1.36 o 
   5   3   4        1.41        0.51      0.96 o 
   6   3   4       10.29       12.04      1.88 o 
   7   3   4        0.29        2.44      1.49 o 
  -8   4   4        2.17        0.87      1.46 o 
  -7   4   4        1.60        2.85      1.42 o 
  -6   4   4       16.17       17.31      2.06 o 
  -5   4   4       53.02       53.42      2.85 o 
  -4   4   4        0.66        0.67      0.90 o 
  -3   4   4       14.76       11.88      1.44 o 
  -2   4   4       49.75       51.88      2.42 o 
  -1   4   4       95.64       90.51      2.84 o 
   0   4   4      117.58      117.65      6.18 o 
   1   4   4        7.93       11.24      1.23 o 
   2   4   4       89.60       91.54      3.29 o 
   3   4   4       75.90       66.19      3.06 o 
   4   4   4      102.90      100.23      3.93 o 
   5   4   4       14.36       16.77      1.90 o 
   6   4   4        5.27        3.01      1.73 o 
  -7   5   4        4.22        2.75      1.77 o 
  -6   5   4        1.02       -0.85      1.29 o 
  -5   5   4        0.50        1.62      0.96 o 
  -4   5   4        0.39        0.11      0.93 o 
  -3   5   4       48.53       53.19      2.67 o 
  -2   5   4       43.58       40.86      2.32 o 
  -1   5   4       30.37       32.55      1.98 o 
   0   5   4        4.03        4.75      0.80 o 
   1   5   4      166.88      158.45      4.33 o 
   2   5   4        0.14       -1.11      1.11 o 
   3   5   4        0.66        0.23      1.06 o 
   4   5   4       31.83       27.34      2.21 o 
   5   5   4        0.00        1.64      1.14 o 
   6   5   4        0.07       -1.01      1.44 o 
  -7   6   4        0.10        0.18      1.37 o 
  -6   6   4        3.77       -0.15      1.75 o 
  -5   6   4        3.14        3.76      1.42 o 
  -4   6   4        8.45        7.52      1.68 o 
  -3   6   4        6.92        5.07      1.39 o 
  -2   6   4        0.30       -0.33      0.98 o 
  -1   6   4       72.37       78.01      3.24 o 
   0   6   4       22.14       23.83      1.45 o 
   1   6   4       48.68       47.06      2.73 o 
   2   6   4       30.26       27.44      2.34 o 
   3   6   4        2.77        4.04      1.39 o 
   4   6   4       15.52       14.08      1.98 o 
   5   6   4        1.59       -0.82      1.46 o 
  -6   7   4        0.82       -0.69      1.42 o 
  -5   7   4        0.39       -1.26      1.37 o 
  -4   7   4        1.64       -0.87      1.44 o 
  -3   7   4        1.66        3.34      1.31 o 
  -2   7   4        0.33        1.14      1.14 o 
  -1   7   4       21.92       25.59      2.13 o 
   0   7   4        0.01        0.56      0.72 o 
   1   7   4        0.32        0.77      0.95 o 
   2   7   4       23.21       24.34      2.55 o 
   3   7   4       20.65       21.91      2.37 o 
   4   7   4        0.03        0.00      1.19 o 
   5   7   4        0.00        0.36      1.49 o 
  -5   8   4        0.41       -0.52      1.41 o 
  -4   8   4        1.24       -1.86      1.86 o 
  -3   8   4        1.97        2.60      1.39 o 
  -2   8   4        1.23        1.62      1.29 o 
  -1   8   4        9.29        5.33      1.80 o 
   0   8   4       11.88       13.66      1.38 o 
   1   8   4        4.09        5.23      1.75 o 
   2   8   4        3.58        5.64      1.49 o 
   3   8   4        2.57        1.85      1.64 o 
  -3   9   4        0.94        3.34      1.16 o 
  -2   9   4        0.39        1.70      1.54 o 
  -1   9   4        0.72       -0.16      1.62 o 
   0   9   4        0.19       -0.50      1.12 o 
   1   9   4        3.09        3.78      1.67 o 
   2   9   4        2.32        3.78      1.42 o 
  -8   1   5        1.71        1.24      1.54 o 
  -7   1   5        1.92       -1.19      1.36 o 
  -6   1   5       28.47       26.39      2.24 o 
  -5   1   5        1.87        0.10      1.01 o 
  -4   1   5       47.57       38.41      2.03 o 
  -3   1   5       62.01       57.36      2.21 o 
  -2   1   5      108.15      105.23      2.64 o 
  -1   1   5       49.66       39.92      1.69 o 
   0   1   5      687.28      791.63     39.42 o 
   1   1   5        0.85        0.57      0.64 o 
   2   1   5        1.08        0.38      0.75 o 
   3   1   5       78.07       74.76      2.87 o 
   4   1   5       49.30       47.62      2.59 o 
   5   1   5        0.66        0.75      1.28 o 
   6   1   5        0.48       -0.29      1.34 o 
   7   1   5        0.29       -0.52      1.31 o 
  -8   2   5        4.82        2.24      1.93 o 
  -7   2   5       38.74       34.28      2.80 o 
  -6   2   5       23.21       19.03      2.14 o 
  -5   2   5       39.37       42.02      2.29 o 
  -4   2   5       27.75       25.68      1.73 o 
  -3   2   5       62.70       67.13      2.52 o 
  -2   2   5      232.76      272.73      4.41 o 
  -1   2   5        8.92       14.05      1.19 o 
   0   2   5      351.30      400.05     18.92 o 
   1   2   5      462.65      468.17      6.06 o 
   2   2   5       21.02       15.33      1.44 o 
   3   2   5        3.46        4.68      1.29 o 
   4   2   5        2.74        2.54      1.23 o 
   5   2   5        2.22        1.68      1.28 o 
   6   2   5       14.93       14.80      2.34 o 
   7   2   5        4.20        4.27      1.80 o 
  -8   3   5        0.74        0.33      1.70 o 
  -7   3   5       18.05       16.34      2.31 o 
  -6   3   5       63.62       58.84      3.31 o 
  -5   3   5       79.61       88.14      3.49 o 
  -4   3   5       35.15       36.30      2.21 o 
  -3   3   5        0.12       -0.96      0.96 o 
  -2   3   5       58.72       54.51      2.24 o 
  -1   3   5     1278.09     1374.19     10.46 o 
   0   3   5      238.11      241.19     19.18 o 
   1   3   5       40.54       55.37      2.32 o 
   2   3   5      129.22      131.82      3.72 o 
   3   3   5       41.40       47.06      2.50 o 
   4   3   5       40.14       34.45      2.55 o 
   5   3   5       53.27       62.32      3.32 o 
   6   3   5        3.64        4.30      1.64 o 
  -8   4   5        3.47        2.63      1.70 o 
  -7   4   5        0.04        0.31      1.37 o 
  -6   4   5        8.57        8.49      1.77 o 
  -5   4   5       11.23       11.22      1.68 o 
  -4   4   5       97.66      106.03      3.72 o 
  -3   4   5      157.34      157.57      4.17 o 
  -2   4   5        0.74        1.60      0.93 o 
  -1   4   5       92.52      103.74      3.18 o 
   0   4   5       13.88       13.96      1.03 o 
   1   4   5       92.70       90.98      3.20 o 
   2   4   5       16.49       19.12      1.72 o 
   3   4   5        5.08        5.90      1.32 o 
   4   4   5       28.82       39.48      2.72 o 
   5   4   5        1.74        2.78      1.26 o 
   6   4   5        4.99        4.04      1.75 o 
  -7   5   5        4.93        2.63      1.70 o 
  -6   5   5       18.49       16.65      2.34 o 
  -5   5   5        1.68        0.26      1.37 o 
  -4   5   5       82.32       83.11      3.62 o 
  -3   5   5        7.07        4.61      1.39 o 
  -2   5   5      102.72       97.73      3.44 o 
  -1   5   5       26.80       27.05      1.93 o 
   0   5   5       23.80       23.58      1.35 o 
   1   5   5       40.90       36.34      2.36 o 
   2   5   5        0.35        0.67      1.13 o 
   3   5   5       47.25       46.93      2.88 o 
   4   5   5       36.26       35.08      2.59 o 
   5   5   5        2.29        3.65      1.16 o 
   6   5   5        0.66        1.80      1.50 o 
  -7   6   5        0.22       -1.62      1.67 o 
  -6   6   5        0.00       -0.33      1.39 o 
  -5   6   5        0.34       -0.87      1.49 o 
  -4   6   5       18.14       21.09      2.09 o 
  -3   6   5        2.22        2.53      1.13 o 
  -2   6   5        0.02        2.63      0.92 o 
  -1   6   5        0.03        1.34      0.92 o 
   0   6   5       18.35       19.66      1.97 o 
   1   6   5        7.71        5.58      1.46 o 
   2   6   5        5.99        2.93      1.52 o 
   3   6   5       10.06        7.66      1.93 o 
   4   6   5        1.55        1.08      1.57 o 
   5   6   5        4.45        4.33      1.82 o 
  -6   7   5        0.09       -1.67      1.67 o 
  -5   7   5        8.13        6.59      2.00 o 
  -4   7   5        6.26        7.54      1.80 o 
  -3   7   5        0.41        1.65      1.18 o 
  -2   7   5        4.09        3.58      1.32 o 
  -1   7   5        4.99        4.42      1.52 o 
   0   7   5        0.20       -0.27      0.89 o 
   1   7   5        7.55        8.47      1.72 o 
   2   7   5        3.33        2.32      1.62 o 
   3   7   5        3.00        2.36      1.31 o 
   4   7   5        0.01       -0.69      1.54 o 
  -5   8   5        0.87        2.70      1.36 o 
  -4   8   5        0.68       -1.50      1.62 o 
  -3   8   5        0.02        1.59      1.37 o 
  -2   8   5        0.20       -1.23      1.52 o 
  -1   8   5        0.30       -1.65      1.65 o 
   0   8   5        1.37        3.63      1.05 o 
   1   8   5        0.43       -0.47      1.36 o 
   2   8   5        1.30        1.00      1.28 o 
   3   8   5        0.10       -1.14      1.14 o 
  -3   9   5        0.28        2.36      1.67 o 
  -2   9   5        0.16        0.70      1.34 o 
  -1   9   5        3.42        0.52      1.86 o 
   0   9   5        0.02        0.97      0.90 o 
   1   9   5        1.84        3.06      1.52 o 
  -8   0   6       12.32        9.67      2.45 o 
  -7   0   6      244.71      244.56      6.68 o 
  -6   0   6      194.42      182.61      5.19 o 
  -5   0   6       32.18       25.56      2.18 o 
  -4   0   6        6.28        5.09      1.10 o 
  -3   0   6        5.88        9.09      1.16 o 
  -2   0   6      526.02      586.18      6.51 o 
  -1   0   6       17.94       24.82      1.47 o 
   0   0   6     1072.40     1331.25     12.51 o 
   1   0   6     1230.78     1350.84     10.69 o 
   2   0   6      347.08      386.85      6.20 o 
   3   0   6       40.57       43.70      2.49 o 
   4   0   6       29.72       30.09      2.41 o 
   5   0   6       26.57       23.43      2.47 o 
   6   0   6        0.18       -1.47      1.47 o 
  -8   1   6        5.44        2.24      2.16 o 
  -7   1   6       19.82       26.57      2.36 o 
  -6   1   6      103.55      101.30      4.01 o 
  -5   1   6      456.85      478.46      7.53 o 
  -4   1   6      290.61      317.46      5.75 o 
  -3   1   6       16.43       18.29      1.46 o 
  -2   1   6      430.48      470.90      6.04 o 
  -1   1   6       74.41       72.89      2.34 o 
   0   1   6       18.65       21.15      1.01 o 
   1   1   6      260.09      258.36      4.68 o 
   2   1   6       23.16       25.30      1.82 o 
   3   1   6        7.21       10.06      1.55 o 
   4   1   6        0.12        0.93      0.96 o 
   5   1   6       59.42       61.82      3.34 o 
   6   1   6        1.26        2.57      1.50 o 
  -8   2   6       22.07       25.39      2.54 o 
  -7   2   6       38.66       37.08      2.86 o 
  -6   2   6      142.21      146.03      4.80 o 
  -5   2   6       87.74       84.31      3.39 o 
  -4   2   6       51.64       51.79      2.54 o 
  -3   2   6      277.35      281.87      5.17 o 
  -2   2   6        6.10        5.48      1.13 o 
  -1   2   6      321.95      356.35      5.35 o 
   0   2   6        5.53        1.57      0.66 o 
   1   2   6     1053.56     1074.51      9.93 o 
   2   2   6       39.04       39.46      2.21 o 
   3   2   6      153.49      175.70      4.71 o 
   4   2   6       14.56       18.89      1.93 o 
   5   2   6        1.75        1.00      1.31 o 
   6   2   6        4.37        4.45      1.54 o 
  -8   3   6        0.73        5.28      1.32 o 
  -7   3   6       18.49       26.58      2.42 o 
  -6   3   6       72.69       77.96      3.70 o 
  -5   3   6        0.11        0.33      1.18 o 
  -4   3   6      176.32      188.49      4.65 o 
  -3   3   6      290.49      313.28      5.75 o 
  -2   3   6      138.62      153.50      3.86 o 
  -1   3   6       51.78       49.50      2.29 o 
   0   3   6       88.54       90.40      7.96 o 
   1   3   6        0.00        0.88      1.01 o 
   2   3   6        6.36        3.17      1.24 o 
   3   3   6        4.89        5.05      1.31 o 
   4   3   6        0.10        1.42      1.08 o 
   5   3   6       20.92       25.39      2.42 o 
   6   3   6        1.97        2.06      1.50 o 
  -8   4   6        9.89       13.82      2.40 o 
  -7   4   6        2.08        1.26      1.55 o 
  -6   4   6       13.06       13.07      2.01 o 
  -5   4   6       56.08       61.62      3.19 o 
  -4   4   6        8.05        6.40      1.32 o 
  -3   4   6       89.49       96.95      3.46 o 
  -2   4   6       40.49       36.52      2.24 o 
  -1   4   6        6.74        5.46      1.05 o 
   0   4   6      140.05      132.23      9.43 o 
   1   4   6       21.64       22.61      1.90 o 
   2   4   6        5.79        5.68      1.28 o 
   3   4   6       39.81       36.92      2.41 o 
   4   4   6       15.75       15.23      1.86 o 
   5   4   6        1.60        2.99      1.34 o 
   6   4   6        0.23       -0.18      1.31 o 
  -7   5   6        4.00        2.70      1.83 o 
  -6   5   6        0.59        0.46      1.34 o 
  -5   5   6        7.13        6.15      1.60 o 
  -4   5   6       38.90       45.84      2.80 o 
  -3   5   6       48.08       46.75      2.73 o 
  -2   5   6        5.90        3.94      1.26 o 
  -1   5   6        2.94        4.29      1.32 o 
   0   5   6       67.88       70.67      2.28 o 
   1   5   6        0.21       -0.67      1.06 o 
   2   5   6        1.51        3.42      1.11 o 
   3   5   6       11.00       10.24      1.80 o 
   4   5   6        3.01        2.57      1.60 o 
   5   5   6        3.04        3.91      1.60 o 
  -6   6   6        0.53       -1.31      1.70 o 
  -5   6   6        0.72       -0.59      1.37 o 
  -4   6   6       51.99       52.26      3.24 o 
  -3   6   6       27.11       30.58      2.52 o 
  -2   6   6       63.20       64.97      3.36 o 
  -1   6   6       48.43       45.72      2.75 o 
   0   6   6        0.60        0.37      1.23 o 
   1   6   6        1.81        2.44      1.14 o 
   2   6   6        1.11        0.28      1.32 o 
   3   6   6       16.68       16.77      2.34 o 
   4   6   6        4.30        5.46      1.70 o 
  -6   7   6        0.17        3.09      1.39 o 
  -5   7   6        1.94       -0.49      1.65 o 
  -4   7   6        2.12        1.85      1.50 o 
  -3   7   6        0.00        0.00      1.47 o 
  -2   7   6       17.42       19.16      2.24 o 
  -1   7   6        0.14        0.69      1.31 o 
   0   7   6        1.15        2.09      0.96 o 
   1   7   6        8.21        8.33      1.85 o 
   2   7   6       25.15       19.04      2.44 o 
   3   7   6        0.04       -1.54      1.54 o 
  -4   8   6        2.44        4.17      1.59 o 
  -3   8   6       13.89       13.87      2.26 o 
  -2   8   6       27.97       32.64      2.85 o 
  -1   8   6        7.04        6.33      1.88 o 
   0   8   6        0.60        2.23      1.02 o 
   1   8   6        0.02       -0.16      1.41 o 
   2   8   6        1.98        0.34      1.50 o 
  -1   9   6        0.02       -1.82      1.90 o 
  -8   1   7        0.59       -0.33      1.65 o 
  -7   1   7        0.02       -0.43      1.42 o 
  -6   1   7       16.84       19.07      2.09 o 
  -5   1   7       91.80      102.48      3.72 o 
  -4   1   7       66.78       59.35      2.80 o 
  -3   1   7       14.60       20.81      1.67 o 
  -2   1   7      369.21      353.78      5.73 o 
  -1   1   7      181.33      210.38      4.32 o 
   0   1   7       80.73       78.29      2.39 o 
   1   1   7       94.66       93.62      3.11 o 
   2   1   7       28.64       29.32      2.06 o 
   3   1   7        0.04        1.24      1.06 o 
   4   1   7        0.09       -1.18      1.21 o 
   5   1   7        1.02        2.26      1.19 o 
   6   1   7        0.66        0.70      1.57 o 
  -8   2   7        7.03        5.92      1.93 o 
  -7   2   7        2.50        3.24      1.23 o 
  -6   2   7       20.12       23.80      2.26 o 
  -5   2   7        8.99        7.39      1.42 o 
  -4   2   7       97.09       92.33      3.49 o 
  -3   2   7        0.29        0.72      0.80 o 
  -2   2   7      170.78      167.95      4.20 o 
  -1   2   7       19.59       25.98      1.70 o 
   0   2   7        5.44        4.16      0.75 o 
   1   2   7        1.50        1.13      0.92 o 
   2   2   7      121.90      115.67      3.84 o 
   3   2   7       74.74       74.94      3.47 o 
   4   2   7       10.57       10.24      1.77 o 
   5   2   7        9.99       10.83      2.00 o 
   6   2   7        0.27       -0.54      1.34 o 
  -8   3   7        5.49        6.13      1.86 o 
  -7   3   7        0.97        0.46      1.28 o 
  -6   3   7        6.98        8.08      1.75 o 
  -5   3   7       66.79       61.86      3.08 o 
  -4   3   7       62.58       61.83      3.06 o 
  -3   3   7       93.40      105.38      3.52 o 
  -2   3   7        3.21        4.45      0.96 o 
  -1   3   7        1.03        0.64      0.95 o 
   0   3   7        0.11        0.43      0.65 o 
   1   3   7      147.55      159.59      4.46 o 
   2   3   7        1.20        0.79      1.10 o 
   3   3   7        0.33       -0.51      1.16 o 
   4   3   7       23.11       21.09      2.36 o 
   5   3   7        0.00        2.42      1.16 o 
  -7   4   7        0.90        1.31      1.46 o 
  -6   4   7        6.86        9.37      1.77 o 
  -5   4   7      123.77      125.66      4.65 o 
  -4   4   7       13.96       15.87      1.98 o 
  -3   4   7        3.36        3.24      1.16 o 
  -2   4   7        7.88        8.96      1.44 o 
  -1   4   7       31.20       30.13      2.14 o 
   0   4   7       95.09       89.01      6.65 o 
   1   4   7       31.79       30.26      2.29 o 
   2   4   7       58.35       56.37      3.06 o 
   3   4   7       26.13       28.11      2.52 o 
   4   4   7        3.75        5.28      1.37 o 
   5   4   7        2.29        2.57      1.54 o 
  -7   5   7        0.87        1.75      1.26 o 
  -6   5   7       16.19       14.07      2.09 o 
  -5   5   7        1.66        0.85      1.47 o 
  -4   5   7        1.32        1.55      1.18 o 
  -3   5   7       51.44       49.40      2.86 o 
  -2   5   7        4.22        7.41      1.29 o 
  -1   5   7        2.19       -0.23      1.18 o 
   0   5   7       91.15       86.29      5.73 o 
   1   5   7       38.20       35.97      2.70 o 
   2   5   7        0.71        1.73      1.19 o 
   3   5   7        1.71        0.29      1.46 o 
   4   5   7        7.22        6.53      2.11 o 
  -6   6   7        2.18        1.70      1.82 o 
  -5   6   7        8.23        7.95      1.96 o 
  -4   6   7       30.80       23.05      2.63 o 
  -3   6   7       16.22       24.59      2.21 o 
  -2   6   7        0.98        0.13      1.44 o 
  -1   6   7       27.46       22.11      2.41 o 
   0   6   7        0.24        2.48      1.27 o 
   1   6   7       19.70       21.58      2.40 o 
   2   6   7        2.68        5.05      1.57 o 
   3   6   7        0.00       -0.49      1.46 o 
   4   6   7        5.21        4.79      2.11 o 
  -5   7   7        0.13        0.52      1.44 o 
  -4   7   7        0.57        0.65      1.29 o 
  -3   7   7        0.53       -1.64      1.64 o 
  -2   7   7       12.21       12.35      2.06 o 
  -1   7   7        7.15        7.97      1.73 o 
   0   7   7        4.88        6.30      1.16 o 
   1   7   7        1.41       -1.10      1.37 o 
   2   7   7        1.75       -0.51      1.49 o 
   3   7   7        0.34       -1.26      1.57 o 
  -4   8   7        0.64        0.54      1.64 o 
  -3   8   7        0.67        1.39      1.77 o 
  -2   8   7        0.60       -1.34      1.83 o 
  -1   8   7        4.31        6.87      2.09 o 
   0   8   7        0.84       -0.85      1.36 o 
   1   8   7        0.85        2.83      1.41 o 
  -8   0   8        1.59        0.00      1.50 o 
  -7   0   8        5.24        2.39      1.65 o 
  -6   0   8       62.13       66.91      3.57 o 
  -5   0   8      176.54      160.82      4.89 o 
  -4   0   8       27.65       35.41      2.32 o 
  -3   0   8       61.36       61.84      2.75 o 
  -2   0   8        1.74        2.55      1.03 o 
  -1   0   8        1.61        4.60      1.05 o 
   0   0   8      163.36      176.14      3.17 o 
   1   0   8        0.38        0.80      0.87 o 
   2   0   8       50.06       51.89      2.90 o 
   3   0   8      222.22      223.37      5.94 o 
   4   0   8       13.24       10.60      1.90 o 
   5   0   8        0.88        0.33      1.47 o 
  -8   1   8       21.76       20.11      2.78 o 
  -7   1   8       26.52       31.74      2.68 o 
  -6   1   8       75.74       62.55      3.50 o 
  -5   1   8        0.98        0.23      1.23 o 
  -4   1   8      206.98      207.44      5.06 o 
  -3   1   8        1.50        3.01      1.11 o 
  -2   1   8      132.95      148.87      4.05 o 
  -1   1   8       91.53       82.99      3.10 o 
   0   1   8        6.57        8.29      2.71 o 
   1   1   8       86.76       74.61      3.10 o 
   2   1   8      246.36      249.02      5.90 o 
   3   1   8      237.33      234.69      6.16 o 
   4   1   8       12.07       13.17      1.78 o 
   5   1   8        8.50       10.75      2.09 o 
  -8   2   8        0.26        1.23      1.23 o 
  -7   2   8       19.68       21.77      2.37 o 
  -6   2   8       34.19       31.06      2.42 o 
  -5   2   8        5.79        5.82      1.49 o 
  -4   2   8       11.66       11.06      1.70 o 
  -3   2   8       13.36       16.82      1.59 o 
  -2   2   8        5.92        4.55      1.36 o 
  -1   2   8      254.41      288.32      5.64 o 
   0   2   8       37.45       41.74      1.62 o 
   1   2   8        0.10        1.49      1.10 o 
   2   2   8       27.96       25.05      2.27 o 
   3   2   8       12.84       14.48      2.04 o 
   4   2   8        5.81        6.69      1.73 o 
   5   2   8        0.22       -1.36      1.54 o 
  -7   3   8       44.37       47.67      3.21 o 
  -6   3   8        1.58        1.42      1.47 o 
  -5   3   8        0.97        2.44      1.26 o 
  -4   3   8       70.11       73.72      3.39 o 
  -3   3   8       15.14       14.87      1.64 o 
  -2   3   8       27.44       29.37      2.06 o 
  -1   3   8       51.88       59.71      2.77 o 
   0   3   8        3.57        3.14      0.87 o 
   1   3   8      126.08      117.72      4.18 o 
   2   3   8       26.01       23.94      2.16 o 
   3   3   8       72.91       71.26      3.75 o 
   4   3   8        2.41        1.10      1.57 o 
   5   3   8        2.79        3.17      1.67 o 
  -7   4   8        1.96        1.54      1.41 o 
  -6   4   8        1.70        2.44      1.42 o 
  -5   4   8        0.36        0.69      1.26 o 
  -4   4   8       10.37        7.33      1.77 o 
  -3   4   8        0.29       -0.59      1.24 o 
  -2   4   8       81.80       82.64      3.51 o 
  -1   4   8       17.97       15.33      2.06 o 
   0   4   8        6.42        6.71      1.15 o 
   1   4   8      130.64      132.16      4.56 o 
   2   4   8        1.12        0.67      1.34 o 
   3   4   8        4.74        5.48      1.31 o 
   4   4   8        0.12       -1.55      1.55 o 
  -6   5   8        1.68        0.49      1.82 o 
  -5   5   8        7.69        7.79      1.62 o 
  -4   5   8        8.98        6.38      1.72 o 
  -3   5   8       22.12       19.11      2.26 o 
  -2   5   8       17.15       15.59      1.88 o 
  -1   5   8       44.15       56.42      3.21 o 
   0   5   8       43.11       45.31      2.08 o 
   1   5   8        0.14        0.54      1.19 o 
   2   5   8        0.01        0.59      1.42 o 
   3   5   8        5.54        7.05      1.90 o 
   4   5   8        0.66       -1.06      1.73 o 
  -6   6   8        2.22        1.24      1.59 o 
  -5   6   8        0.01       -1.31      1.49 o 
  -4   6   8        0.00       -1.08      1.44 o 
  -3   6   8        4.15        6.56      1.65 o 
  -2   6   8       38.96       39.13      2.81 o 
  -1   6   8        2.08        1.13      1.60 o 
   0   6   8       13.54       12.67      1.43 o 
   1   6   8        3.45        2.27      1.64 o 
   2   6   8        0.11        0.65      1.29 o 
   3   6   8        0.45        3.50      1.31 o 
  -5   7   8        5.43        1.46      1.62 o 
  -4   7   8        1.98        5.12      1.67 o 
  -3   7   8        1.56        3.42      1.52 o 
  -2   7   8        4.19        0.95      2.18 o 
  -1   7   8       18.38       22.67      2.42 o 
   0   7   8        6.22        5.98      1.55 o 
   1   7   8        0.04       -1.50      1.50 o 
   2   7   8        1.08        1.42      1.54 o 
  -2   8   8       10.00        9.67      2.14 o 
  -1   8   8        0.04       -0.18      1.80 o 
   0   8   8        0.95        0.72      1.46 o 
  -8   1   9        0.00       -0.90      1.60 o 
  -7   1   9       11.48       11.63      1.96 o 
  -6   1   9       14.98       11.63      2.04 o 
  -5   1   9       16.01       14.43      1.86 o 
  -4   1   9       44.76       43.69      2.77 o 
  -3   1   9        0.58        7.10      1.19 o 
  -2   1   9        6.99        6.13      1.47 o 
  -1   1   9       27.86       29.29      2.21 o 
   0   1   9        2.16        0.22      0.88 o 
   1   1   9       87.72       84.28      3.49 o 
   2   1   9        0.44        0.38      1.28 o 
   3   1   9       24.09       25.82      2.47 o 
   4   1   9        0.25        2.08      1.42 o 
   5   1   9        8.05        9.60      2.31 o 
  -7   2   9       28.45       27.93      2.93 o 
  -6   2   9        4.78        3.79      1.36 o 
  -5   2   9      137.39      130.51      4.69 o 
  -4   2   9       60.67       59.51      3.09 o 
  -3   2   9        0.43       -1.29      1.29 o 
  -2   2   9      134.60      146.59      4.46 o 
  -1   2   9        0.21        0.33      1.10 o 
   0   2   9      324.88      329.83     26.20 o 
   1   2   9       19.54       19.68      1.95 o 
   2   2   9       20.71       18.94      2.22 o 
   3   2   9        7.04        1.91      1.77 o 
   4   2   9        3.17        0.16      1.67 o 
  -7   3   9        0.14       -1.83      1.83 o 
  -6   3   9        3.30        0.46      1.52 o 
  -5   3   9       25.11       29.35      2.57 o 
  -4   3   9        0.10       -1.41      1.41 o 
  -3   3   9       27.23       31.46      2.42 o 
  -2   3   9        0.97        2.34      1.05 o 
  -1   3   9       24.66       23.99      2.06 o 
   0   3   9      334.21      335.41     33.50 o 
   1   3   9       37.47       27.53      2.29 o 
   2   3   9       10.20       10.86      1.90 o 
   3   3   9       12.21       13.36      2.08 o 
   4   3   9       20.56       22.92      2.63 o 
  -7   4   9       11.38       15.57      2.13 o 
  -6   4   9        0.70        0.33      1.50 o 
  -5   4   9        9.18        8.57      1.77 o 
  -4   4   9      122.30      117.85      4.65 o 
  -3   4   9      158.92      144.97      5.08 o 
  -2   4   9        5.66        6.08      1.55 o 
  -1   4   9       64.35       70.89      3.45 o 
   0   4   9       17.34       16.91      1.57 o 
   1   4   9       19.74       17.96      2.26 o 
   2   4   9       13.85       14.30      2.00 o 
   3   4   9        0.69        2.76      1.42 o 
   4   4   9        0.07       -0.90      1.34 o 
  -6   5   9        8.61        8.16      2.03 o 
  -5   5   9        0.42        0.96      1.41 o 
  -4   5   9       10.12        3.73      2.21 o 
  -3   5   9        0.00        0.28      1.49 o 
  -2   5   9        0.00       -0.96      1.23 o 
  -1   5   9       63.18       64.81      3.52 o 
   0   5   9       17.40       15.00      2.18 o 
   1   5   9        9.15        9.63      2.04 o 
   2   5   9        8.75        7.88      2.06 o 
   3   5   9       18.28       23.62      2.58 o 
  -5   6   9        4.43        4.19      1.60 o 
  -4   6   9       24.04       21.64      2.50 o 
  -3   6   9       17.49       16.82      2.21 o 
  -2   6   9        0.79       -0.31      1.62 o 
  -1   6   9        7.12        9.22      1.68 o 
   0   6   9        2.51        3.02      1.15 o 
   1   6   9       14.80       13.54      2.21 o 
   2   6   9        2.41       -0.52      1.70 o 
  -4   7   9        1.39       -0.18      1.39 o 
  -3   7   9        9.91        5.40      2.09 o 
  -2   7   9        6.66       10.08      1.86 o 
  -1   7   9        0.27        0.34      1.54 o 
   0   7   9        1.11        2.05      1.03 o 
  -7   0  10       33.79       32.89      2.91 o 
  -6   0  10      172.32      169.71      5.66 o 
  -5   0  10        5.52        5.40      1.75 o 
  -4   0  10      101.70       84.26      3.78 o 
  -3   0  10      100.10       80.17      3.65 o 
  -2   0  10      773.30      720.96      9.79 o 
  -1   0  10      521.84      521.19      8.60 o 
   0   0  10        3.64        2.20      1.13 o 
   1   0  10      145.30      142.74      5.00 o 
   2   0  10        0.16       -1.57      1.65 o 
   3   0  10        0.12        1.26      1.36 o 
   4   0  10        0.94       -0.88      1.50 o 
  -7   1  10        6.33        3.91      1.80 o 
  -6   1  10       13.24       20.05      2.11 o 
  -5   1  10        2.67        1.39      1.55 o 
  -4   1  10       11.62        9.45      2.03 o 
  -3   1  10       79.01       71.41      3.46 o 
  -2   1  10      115.54      109.04      4.16 o 
  -1   1  10       59.40       61.23      3.27 o 
   0   1  10      261.81      262.20      6.99 o 
   1   1  10      326.11      306.11      7.10 o 
   2   1  10       92.97       92.56      4.16 o 
   3   1  10        3.38        2.22      1.67 o 
   4   1  10       11.54       15.93      2.21 o 
  -7   2  10        6.65       10.26      1.80 o 
  -6   2  10        9.78       11.47      1.96 o 
  -5   2  10       25.67       28.44      2.49 o 
  -4   2  10       29.17       29.80      2.62 o 
  -3   2  10      274.53      263.93      6.39 o 
  -2   2  10      228.32      218.37      5.68 o 
  -1   2  10       94.52      100.59      4.00 o 
   0   2  10       14.32       12.71      1.55 o 
   1   2  10        2.51        4.25      1.68 o 
   2   2  10       13.79       15.44      2.19 o 
   3   2  10        0.50       -0.65      1.16 o 
   4   2  10        3.07        2.71      2.01 o 
  -7   3  10        0.80        0.72      1.50 o 
  -6   3  10        3.17        2.62      1.82 o 
  -5   3  10        0.00       -0.75      1.52 o 
  -4   3  10       39.96       38.18      2.93 o 
  -3   3  10       22.66       25.03      2.39 o 
  -2   3  10       19.72       18.60      2.26 o 
  -1   3  10      185.28      181.08      5.41 o 
   0   3  10       92.95       87.80      9.38 o 
   1   3  10        3.36        2.73      1.50 o 
   2   3  10       72.99       69.50      3.91 o 
   3   3  10       23.75       23.28      2.76 o 
  -6   4  10        5.56        4.66      1.91 o 
  -5   4  10        0.01       -1.11      1.70 o 
  -4   4  10        0.52        0.61      1.46 o 
  -3   4  10       31.99       29.81      2.73 o 
  -2   4  10       10.07       12.35      1.86 o 
  -1   4  10        0.05       -1.28      1.41 o 
   0   4  10       75.41       75.82      5.59 o 
   1   4  10        5.17        6.30      1.64 o 
   2   4  10        1.19        1.49      1.42 o 
   3   4  10        3.87        5.38      1.86 o 
  -5   5  10        7.52       10.97      2.21 o 
  -4   5  10        0.18        0.80      1.18 o 
  -3   5  10       13.82       12.73      2.34 o 
  -2   5  10       52.23       61.64      3.62 o 
  -1   5  10       28.03       36.76      2.70 o 
   0   5  10        3.57        3.80      1.05 o 
   1   5  10        2.62        1.16      1.86 o 
   2   5  10        8.82       11.14      1.96 o 
  -4   6  10        0.06        1.23      1.62 o 
  -3   6  10       17.13       20.22      2.39 o 
  -2   6  10        0.92        2.85      1.73 o 
  -1   6  10        1.46        3.70      1.67 o 
   0   6  10        4.12        1.13      1.31 o 
   1   6  10       15.80       16.77      2.40 o 
  -6   1  11        2.48        2.81      1.57 o 
  -5   1  11        4.53        5.20      1.49 o 
  -4   1  11       61.02       63.83      3.57 o 
  -3   1  11        0.26       -1.36      1.36 o 
  -2   1  11       32.96       32.53      2.57 o 
  -1   1  11       10.12       16.83      2.13 o 
   0   1  11        1.67        2.29      2.84 o 
   1   1  11       23.31       21.46      2.37 o 
   2   1  11       13.78       11.01      2.19 o 
   3   1  11        5.76        7.61      1.95 o 
  -6   2  11       24.32       24.59      2.21 o 
  -5   2  11       23.84       25.42      2.52 o 
  -4   2  11        0.63        1.62      1.44 o 
  -3   2  11        4.90        4.96      1.59 o 
  -2   2  11       16.20       13.81      1.98 o 
  -1   2  11      128.70      122.85      4.67 o 
   0   2  11       15.45       11.18      1.45 o 
   1   2  11        0.69        0.15      1.52 o 
   2   2  11        0.01        0.00      1.41 o 
   3   2  11        4.51        5.79      1.95 o 
  -6   3  11        8.39        9.32      1.96 o 
  -5   3  11       61.53       57.24      3.68 o 
  -4   3  11       22.70       18.67      2.39 o 
  -3   3  11        3.87        8.31      1.68 o 
  -2   3  11        1.41        3.07      1.41 o 
  -1   3  11        0.14        0.59      1.29 o 
   0   3  11        2.09        3.39      1.21 o 
   1   3  11       36.45       36.72      2.95 o 
   2   3  11        2.68        2.93      1.46 o 
  -5   4  11       20.93       22.79      2.57 o 
  -4   4  11       28.46       19.62      2.57 o 
  -3   4  11        7.84        5.20      2.09 o 
  -2   4  11       19.22       21.61      2.32 o 
  -1   4  11       25.40       25.72      2.70 o 
   0   4  11       41.22       40.65      3.23 o 
   1   4  11        7.71        9.37      2.04 o 
  -4   5  11       10.79       15.95      2.47 o 
  -3   5  11        6.18        6.61      2.01 o 
  -2   5  11        3.96        1.18      1.70 o 
  -1   5  11       10.46        7.08      2.19 o 
   0   5  11        7.65        7.02      1.54 o 
  -6   0  12        4.20        2.50      1.60 o 
  -5   0  12       30.02       26.15      2.72 o 
  -4   0  12        2.56        4.42      1.49 o 
  -3   0  12       21.88       21.53      2.22 o 
  -2   0  12        1.21        2.27      1.26 o 
  -1   0  12        1.35        2.75      1.59 o 
   0   0  12        2.39        4.67      1.14 o 
   1   0  12        1.26        1.50      1.80 o 
   2   0  12        0.01       -1.47      1.47 o 
  -6   1  12        0.01        2.34      1.54 o 
  -5   1  12       14.92       19.12      2.29 o 
  -4   1  12      102.08       93.99      4.39 o 
  -3   1  12      103.94       97.27      4.42 o 
  -2   1  12        9.86        6.25      1.86 o 
  -1   1  12       13.38       14.33      2.19 o 
   0   1  12       19.86       21.88      2.57 o 
   1   1  12        0.03       -0.51      1.62 o 
   2   1  12        5.61        6.31      1.52 o 
  -5   2  12        5.94        7.03      1.91 o 
  -4   2  12       22.36       21.84      2.50 o 
  -3   2  12        0.48        1.26      1.31 o 
  -2   2  12        5.72        8.59      1.85 o 
  -1   2  12        7.93       10.44      1.86 o 
   0   2  12        0.08        1.38      0.99 o 
   1   2  12        0.26        1.55      1.37 o 
  -5   3  12        8.37       11.40      1.83 o 
  -4   3  12        3.50        5.25      1.62 o 
  -3   3  12       10.36       12.33      2.19 o 
  -2   3  12       76.50       72.50      3.98 o 
  -1   3  12       10.41       13.49      2.08 o 
   0   3  12        2.04        1.32      1.10 o 
   1   3  12        8.49       10.39      1.85 o 
  -4   4  12        0.81       -0.90      1.65 o 
  -3   4  12       14.57       15.10      2.42 o 
  -2   4  12        2.20        0.52      1.77 o 
  -1   4  12        4.91        5.04      1.70 o 
   0   4  12        1.84        1.08      1.09 o 
  -4   1  13        1.25        0.88      1.49 o 
  -3   1  13       14.51       10.62      2.39 o 
  -2   1  13        6.67        6.98      2.36 o 
  -1   1  13        4.86        5.00      1.78 o 
   0   1  13        1.26        1.99      1.20 o 
  -4   2  13        2.87        3.96      1.64 o 
  -3   2  13        0.26        0.70      1.59 o 
  -2   2  13        6.46        6.26      1.82 o 
  -1   2  13        7.98       13.77      2.24 o 
  -2   3  13        0.32       -1.44      1.70 o 
                                                 
